# Supplementary material for: Analysis of Under-Diagnosed Malignancy during Fine Needle Aspiration Cytology of Lymphadenopathies
Source: Int J Mol Sci. 2023 Aug 3;24(15):12394. doi: 10.3390/ijms241512394 (PMC10418811; doi:10.3390/ijms241512394)
Supplement: Supplementary file 1 [file ijms-24-12394-s001.zip]

Archive with 5 entries (5 files):
- Supplementary figure.pptx
- Table S1. 94 up-regulated genes.pdf
- Table S2. 194 down-regulated genes.pdf
- Table S3. 65 candidate genes used in cBioPortal.pdf
- Table S4. Details of primers used for qRT-PCR analysis.pdf
